# Supplementary material for: Effects of trastuzumab and trastuzumab emtansine on corrected QT interval and left ventricular ejection fraction in patients with metastatic (HER2+) breast cancer
Source: Egypt Heart J. 2023 Feb 13;75:11. doi: 10.1186/s43044-023-00331-y (PMC9925620; doi:10.1186/s43044-023-00331-y)
Supplement: Supplementary file 1 — Additional file 1. Table 1. The table shows the values of PQ, QRS and QTc intervals before each cycle (PQ1-6, QRS1-6, QTc1-6) as well as the values of PQ7, QRS7 and QTc7 after the last cycle of trastuzumab for each individual patient. Average heart rate values for each individual patient as well as the age of each patient at the time of trastuzumab therapy are also shown. [file 43044_2023_331_MOESM1_ESM.xlsx]

## Sheet: Sheet1
Heart rate	PQ 1	QRS 1	QTC 1	PQ2	QRS 2	QTC2	PQ3	QRS3	QTC 3	PQ4	QRS4	QTC4	PQ5	QRS5	QTC 5	PR 6	QRS 6	QTc 6	PR 7	QRS 7	QTc 7	age (in years)
88	172	98	478	170	99	475	171	100	477	170	100	497	168	99	493	170	99	495	168	98	477	61
68	166	100	467	164	100	470	166	100	474	167	100	490	166	100	491	166	100	490	166	100	470	52
70	174	100	480	172	100	490	171	100	488	170	100	501	171	99	496	170	100	495	171	100	479	54
67	120	100	451	120	99	455	122	100	456	122	99	467	120	99	468	120	99	470	122	99	461	49
86	168	96	478	166	98	476	165	99	476	164	99	478	165	100	480	165	99	478	168	99	480	56
60	156	94	464	155	95	462	154	96	464	155	99	560	156	99	540	155	100	545	156	96	460	48
75	178	108	431	177	106	440	172	106	445	173	107	465	173	106	470	172	105	466	173	107	445	65
56	200	104	445	200	102	450	190	102	446	200	104	464	200	103	466	200	103	460	190	103	454	46
71	140	96	435	140	98	438	140	97	440	140	98	445	140	98	446	138	98	440	140	98	440	63
60	154	140	481	152	140	480	150	140	486	152	140	490	151	140	493	150	140	480	151	140	482	61	LBBB
68	210	114	423	210	112	433	210	112	434	216	114	454	210	112	456	210	114	446	210	113	435	55
97	150	102	461	150	102	464	151	101	467	150	102	474	150	102	476	151	102	466	150	102	461	58
65	170	98	466	169	100	464	170	99	470	170	99	478	170	100	481	170	99	478	170	99	464	64
66	142	100	455	140	99	460	142	100	463	141	99	473	140	99	476	140	99	474	142	100	456	68
73	135	90	430	136	92	435	136	90	440	136	92	440	135	91	446	134	92	440	133	92	433	49
102	125	78	436	128	80	440	130	82	440	126	82	446	130	82	447	128	83	448	130	82	444	52
71	162	90	466	160	92	464	161	93	465	160	94	507	162	94	500	161	94	501	160	92	460	70
70	142	108	474	140	107	472	140	106	475	141	106	526	140	107	523	140	106	522	142	107	472	64
68	132	102	439	132	101	440	130	102	454	132	101	456	130	102	457	131	101	460	130	101	440	57
97	153	106	415	152	105	420	150	106	423	150	106	444	151	106	448	150	106	447	150	105	423	67
67	164	92	417	162	93	420	163	94	423	164	93	433	162	94	438	160	93	440	160	94	421	60
76	166	107	404	165	106	414	165	107	410	165	107	418	164	107	420	165	107	424	165	106	414	51
70	200	86	422	200	88	424	202	88	426	200	88	430	200	89	434	198	88	431	199	89	424	68
65	184	108	474	188	106	472	180	107	476	189	108	504	188	109	500	188	110	501	185	110	476	69
59	154	100	462	155	99	460	152	100	464	154	100	482	155	101	484	151	100	482	153	100	470	51
66	170	104	430	172	103	444	168	104	450	168	104	452	168	105	470	170	105	474	170	105	436	49
