# Supplementary material for: Effects of trastuzumab and trastuzumab emtansine on corrected QT interval and left ventricular ejection fraction in patients with metastatic (HER2+) breast cancer
Source: Egypt Heart J. 2023 Feb 13;75:11. doi: 10.1186/s43044-023-00331-y (PMC9925620; doi:10.1186/s43044-023-00331-y)
Supplement: Supplementary file 2 — Additional file 2. Table 1. The table shows the values of PQ, QRS and QTc intervals before each cycle (PQ1-6, QRS1-6, QTc1-6) as well as the values of PQ7, QRS7 and QTc7 after the last cycle of trastuzumab emtansine for each individual patient. Average heart rate values for each individual patient as well as the age of each patient at the time of trastuzumab emtansine therapy are also shown. [file 43044_2023_331_MOESM2_ESM.xlsx]

## Sheet: Sheet1
Heart rate	PQ 1	QRS 1	QTC 1	PQ2	QRS 2	QTC2	PQ3	QRS3	QTC 3	PQ4	QRS4	QTC4	PQ5	QRS5	QTC 5	PR 6	QRS 6	QTc 6	PR 7	QRS 7	QTc 7	age (in years)
80	170	98	470	170	99	480	171	99	483	170	101	490	168	100	500	170	100	495	169	98	467	61
66	164	99	461	164	98	467	166	99	477	167	99	486	168	99	494	166	99	493	168	99	469	52
75	172	100	477	172	99	488	171	100	491	170	99	500	171	99	510	168	99	492	171	99	477	54
70	124	98	446	122	99	450	122	98	456	122	100	465	122	99	466	120	100	467	122	100	464	49
80	166	95	468	166	96	470	165	100	480	165	100	484	165	98	486	162	99	480	168	100	480	56
62	152	95	450	153	95	458	154	96	465	155	100	540	154	100	545	153	99	538	154	95	457	48
70	170	106	440	172	106	446	172	105	450	172	105	466	172	106	468	173	106	476	172	106	456	65
60	208	102	460	204	102	464	190	102	460	200	102	464	1998	103	466	200	103	464	190	102	452	46
68	142	98	435	140	100	440	140	98	448	142	98	451	142	98	452	138	98	446	140	98	444	63
70	205	113	432	210	112	437	208	112	440	216	114	458	210	114	468	210	114	456	210	114	445	55
94	150	101	460	152	102	464	151	102	470	152	101	477	150	102	478	152	103	476	150	102	461	58
67	172	99	466	169	99	468	170	100	476	172	99	480	172	100	488	170	100	484	170	99	470	64
72	142	99	456	142	100	464	142	99	468	140	99	474	140	99	478	140	100	474	140	99	460	68
76	132	92	432	136	92	435	134	92	442	132	94	444	135	92	446	132	92	448	133	92	438	49
96	124	80	440	130	80	444	132	82	446	126	82	451	130	82	448	128	83	450	130	82	442	52
68	140	107	468	140	107	472	138	106	478	142	106	510	140	107	520	142	106	512	142	107	474	64
66	130	102	440	132	100	444	128	102	460	132	100	458	130	101	460	130	101	466	130	101	450	57
72	150	105	420	152	105	434	150	106	433	148	106	456	151	105	452	150	105	452	150	105	434	67
80	160	94	430	162	93	434	163	94	436	164	93	440	160	94	442	160	93	444	160	94	434	60
70	168	106	414	165	106	418	166	107	420	165	107	421	164	107	424	165	107	428	165	106	422	51
72	200	86	424	188	88	426	202	88	430	200	88	432	200	89	434	200	88	434	198	89	424	68
74	182	107	470	186	106	472	180	106	477	200	108	500	188	109	510	188	110	498	185	110	474	69
68	152	100	472	154	99	470	152	99	468	154	100	482	154	101	484	150	99	482	150	100	470	51
70	170	105	436	172	104	442	168	105	444	168	105	454	170	105	468	170	105	470	168	105	442	49
