# Supplementary material for: Effects of trastuzumab and trastuzumab emtansine on corrected QT interval and left ventricular ejection fraction in patients with metastatic (HER2+) breast cancer
Source: Egypt Heart J. 2023 Feb 13;75:11. doi: 10.1186/s43044-023-00331-y (PMC9925620; doi:10.1186/s43044-023-00331-y)
Supplement: Supplementary file 3 — Additional file 3. Table 1. The table shows the values of ejection systolic function for each patient before (LVEF1) and after (LVEF2) administration of transtuzumab and before and after administration of trastuzumab emtansine (LVEF1, LVEF2). [file 43044_2023_331_MOESM3_ESM.xlsx]

## Sheet: EF Herceptin-Kadcyla Comma
LVEF1 Simpson (before Trastuzumab treatment)	LVEF2 Simpson (after Trastuzumab treatment)	LVEF1 Simpson (before Trastuzumab emtansine treatment)	LVEF2 Simpson (after Trastuzumab emtansine treatment)
64	60	62	58
68	65	62	60
65	64	66	64
70	65	64	62
68	60	60	56
58	56	56	55
62	60	58	56
70	66	66	64
58	58	56	55
60	55	58	56
58	58	65	62
70	66	60	57
64	60	55	55
58	55	65	64
70	65	62	62
66	62	66	66
58	36	62	60
70	68	63	58
70	62	66	64
63	63	66	64
68	64	60	55
70	65	56	52
60	56	60	58
58	54	68	66
66	62
70	70
